# Supplementary material for: Diet Quality among Students Attending an Australian University Is Compromised by Food Insecurity and Less Frequent Intake of Home Cooked Meals. A Cross-Sectional Survey Using the Validated Healthy Eating Index for Australian Adults (HEIFA-2013)
Source: Nutrients. 2022 Oct 27;14(21):4522. doi: 10.3390/nu14214522 (PMC9655026; doi:10.3390/nu14214522)
Supplement: Supplementary file 1 [file nutrients-14-04522-s001.zip]

Archive with 1 entries (1 files):
- nutrients-1944846-supplementary.pdf
